# Supplementary material for: Parallel sequence tagging for concept recognition
Source: BMC Bioinformatics. 2022 Mar 24;22(Suppl 1):623. doi: 10.1186/s12859-021-04511-y (PMC8943923; doi:10.1186/s12859-021-04511-y)
Supplement: Supplementary file 1 — Additional file 1. Hyperparameter tuning. Full results of the hyperparameter-tuning process, performed over the training set in 6-fold cross-validation. The file is an \emph{Open Document Format} table (.ods), which can be viewed and analysed with spreadsheet applications like MS Excel or LibreOffice Calc. [file 12859_2021_4511_MOESM1_ESM.ods]

## Sheet: scores
Annotation set	Architecture	Strategy	Run	–onto, –abb		–onto, +abb		+onto, +abb
				SER	F1	SER	F1	SER	F1
CHEBI	BiLSTM	spans-only	1	0.5433	0.6226	0.5470	0.6210	0.5483	0.6187
CHEBI	BiLSTM	spans-only	2	0.5379	0.6277	0.5488	0.6185	0.5475	0.6198
CHEBI	BiLSTM	spans-only	3			0.5452	0.6220	0.6309	0.5389
CHEBI	BiLSTM	spans-first	1	0.3374	0.7913	0.3959	0.7604	0.3772	0.7675
CHEBI	BiLSTM	spans-first	2	0.3257	0.7962	0.4036	0.7560	0.3723	0.7737
CHEBI	BiLSTM	spans-first	3			0.4110	0.7517	0.5148	0.6746
CHEBI	BiLSTM	ids-first	1	0.3775	0.7580	0.4398	0.7250	0.4026	0.7478
CHEBI	BiLSTM	ids-first	2	0.3714	0.7614	0.4526	0.7184	0.3988	0.7477
CHEBI	BiLSTM	ids-first	3			0.4558	0.7147	0.5396	0.6457
CHEBI	BiLSTM	ids-only	1					0.4467	0.7130
CHEBI	BiLSTM	ids-only	2					0.4427	0.7138
CHEBI	BiLSTM	ids-only	3					0.6070	0.5838
CHEBI	BiLSTM	mutual	1					0.4571	0.7113
CHEBI	BiLSTM	mutual	2					0.4670	0.7024
CHEBI	BiLSTM	mutual	3					0.6271	0.5732
CHEBI	BiLSTM	override	1					0.4487	0.7277
CHEBI	BiLSTM	override	2					0.4598	0.7195
CHEBI	BiLSTM	override	3					0.5919	0.6198
CHEBI_EXT	BiLSTM	spans-only	1	0.4378	0.6961	0.4336	0.6999	0.4363	0.6976
CHEBI_EXT	BiLSTM	spans-only	2	0.4354	0.6977	0.4352	0.6987	0.4381	0.6964
CHEBI_EXT	BiLSTM	spans-only	3			0.4362	0.6982	0.4375	0.6978
CHEBI_EXT	BiLSTM	spans-first	1	0.2634	0.8169	0.3345	0.7853	0.3095	0.7946
CHEBI_EXT	BiLSTM	spans-first	2	0.2648	0.8170	0.3440	0.7798	0.3121	0.7955
CHEBI_EXT	BiLSTM	spans-first	3			0.3366	0.7842	0.2993	0.8002
CHEBI_EXT	BiLSTM	ids-first	1	0.2562	0.8324	0.3289	0.7999	0.2883	0.8193
CHEBI_EXT	BiLSTM	ids-first	2	0.2593	0.8339	0.3453	0.7859	0.2942	0.8169
CHEBI_EXT	BiLSTM	ids-first	3			0.3394	0.7912	0.2844	0.8194
CHEBI_EXT	BiLSTM	ids-only	1					0.3258	0.7954
CHEBI_EXT	BiLSTM	ids-only	2					0.3184	0.8028
CHEBI_EXT	BiLSTM	ids-only	3					0.3171	0.7993
CHEBI_EXT	BiLSTM	mutual	1					0.3363	0.7852
CHEBI_EXT	BiLSTM	mutual	2					0.3301	0.7908
CHEBI_EXT	BiLSTM	mutual	3					0.3251	0.7899
CHEBI_EXT	BiLSTM	override	1					0.3211	0.8034
CHEBI_EXT	BiLSTM	override	2					0.3103	0.8074
CHEBI_EXT	BiLSTM	override	3					0.3048	0.8092
CL	BiLSTM	spans-only	1	0.5818	0.5745	0.5726	0.5892	0.5397	0.6214
CL	BiLSTM	spans-only	2	0.5645	0.5980	0.5489	0.6103	0.5394	0.6234
CL	BiLSTM	spans-only	3			0.5493	0.6095	0.5396	0.6231
CL	BiLSTM	spans-first	1	0.4094	0.7119	0.3625	0.7700	0.3758	0.7605
CL	BiLSTM	spans-first	2	0.3881	0.7314	0.3812	0.7571	0.3722	0.7617
CL	BiLSTM	spans-first	3			0.3667	0.7667	0.3601	0.7663
CL	BiLSTM	ids-first	1	0.4953	0.6526	0.4437	0.7145	0.4856	0.6830
CL	BiLSTM	ids-first	2	0.4876	0.6635	0.4589	0.7060	0.4693	0.6954
CL	BiLSTM	ids-first	3			0.4671	0.7012	0.4762	0.6846
CL	BiLSTM	ids-only	1					0.5705	0.5983
CL	BiLSTM	ids-only	2					0.5538	0.6115
CL	BiLSTM	ids-only	3					0.5319	0.6224
CL	BiLSTM	mutual	1					0.5524	0.6146
CL	BiLSTM	mutual	2					0.5482	0.6213
CL	BiLSTM	mutual	3					0.5319	0.6310
CL	BiLSTM	override	1					0.5387	0.6533
CL	BiLSTM	override	2					0.5119	0.6736
CL	BiLSTM	override	3					0.5050	0.6765
CL_EXT	BiLSTM	spans-only	1	0.4053	0.6820	0.4139	0.6762	0.3969	0.6896
CL_EXT	BiLSTM	spans-only	2	0.4085	0.6799	0.4186	0.6749	0.3971	0.6889
CL_EXT	BiLSTM	spans-only	3			0.4131	0.6762	0.3985	0.6888
CL_EXT	BiLSTM	spans-first	1	0.3832	0.7423	0.4037	0.7346	0.3954	0.7320
CL_EXT	BiLSTM	spans-first	2	0.3872	0.7385	0.4087	0.7302	0.3944	0.7322
CL_EXT	BiLSTM	spans-first	3			0.4137	0.7258	0.3965	0.7310
CL_EXT	BiLSTM	ids-first	1	0.2992	0.7918	0.3350	0.7728	0.3410	0.7638
CL_EXT	BiLSTM	ids-first	2	0.3226	0.7759	0.3379	0.7721	0.3267	0.7692
CL_EXT	BiLSTM	ids-first	3			0.3426	0.7655	0.3515	0.7555
CL_EXT	BiLSTM	ids-only	1					0.4011	0.7147
CL_EXT	BiLSTM	ids-only	2					0.3990	0.7165
CL_EXT	BiLSTM	ids-only	3					0.3978	0.7131
CL_EXT	BiLSTM	mutual	1					0.4210	0.6994
CL_EXT	BiLSTM	mutual	2					0.4098	0.7029
CL_EXT	BiLSTM	mutual	3					0.4268	0.6968
CL_EXT	BiLSTM	override	1					0.3734	0.7494
CL_EXT	BiLSTM	override	2					0.3791	0.7447
CL_EXT	BiLSTM	override	3					0.3919	0.7384
GO_BP	BiLSTM	spans-only	1	0.7512	0.4014	0.7549	0.3960	0.7530	0.4012
GO_BP	BiLSTM	spans-only	2	0.7521	0.3982	0.7553	0.3951	0.7499	0.4048
GO_BP	BiLSTM	spans-only	3			0.7533	0.3988	0.7476	0.4103
GO_BP	BiLSTM	spans-only	4					0.6647	0.4955
GO_BP	BiLSTM	spans-first	1	0.3320	0.7858	0.3784	0.7608	0.3712	0.7681
GO_BP	BiLSTM	spans-first	2	0.3459	0.7755	0.3925	0.7529	0.3732	0.7665
GO_BP	BiLSTM	spans-first	3			0.3805	0.7627	0.3628	0.7739
GO_BP	BiLSTM	spans-first	4					0.3137	0.7968
GO_BP	BiLSTM	ids-first	1	0.3815	0.7513	0.4350	0.7211	0.4141	0.7382
GO_BP	BiLSTM	ids-first	2	0.3966	0.7400	0.4387	0.7202	0.4074	0.7426
GO_BP	BiLSTM	ids-first	3			0.4330	0.7276	0.4160	0.7357
GO_BP	BiLSTM	ids-first	4					0.3415	0.7774
GO_BP	BiLSTM	ids-only	1					0.4399	0.7141
GO_BP	BiLSTM	ids-only	2					0.4402	0.7158
GO_BP	BiLSTM	ids-only	3					0.4468	0.7066
GO_BP	BiLSTM	ids-only	4					0.4592	0.6937
GO_BP	BiLSTM	mutual	1					0.4593	0.7024
GO_BP	BiLSTM	mutual	2					0.4566	0.7062
GO_BP	BiLSTM	mutual	3					0.4702	0.6891
GO_BP	BiLSTM	mutual	4					0.4363	0.6903
GO_BP	BiLSTM	override	1					0.4801	0.7070
GO_BP	BiLSTM	override	2					0.4616	0.7183
GO_BP	BiLSTM	override	3					0.4824	0.7010
GO_BP	BiLSTM	override	4					0.3755	0.7579
GO_BP_EXT	BiLSTM	spans-only	1	0.7195	0.4205	0.7185	0.4218	0.7155	0.4273
GO_BP_EXT	BiLSTM	spans-only	2	0.7161	0.4233	0.7199	0.4214	0.7147	0.4296
GO_BP_EXT	BiLSTM	spans-only	3			0.7198	0.4201	0.7158	0.4261
GO_BP_EXT	BiLSTM	spans-first	1	0.3235	0.7676	0.3692	0.7459	0.3477	0.7573
GO_BP_EXT	BiLSTM	spans-first	2	0.3294	0.7634	0.3616	0.7496	0.3506	0.7548
GO_BP_EXT	BiLSTM	spans-first	3			0.3614	0.7499	0.3481	0.7558
GO_BP_EXT	BiLSTM	ids-first	1	0.3052	0.7966	0.3504	0.7751	0.3299	0.7848
GO_BP_EXT	BiLSTM	ids-first	2	0.3130	0.7924	0.3524	0.7716	0.3323	0.7834
GO_BP_EXT	BiLSTM	ids-first	3			0.3437	0.7778	0.3310	0.7842
GO_BP_EXT	BiLSTM	ids-only	1					0.3507	0.7681
GO_BP_EXT	BiLSTM	ids-only	2					0.3512	0.7674
GO_BP_EXT	BiLSTM	ids-only	3					0.3507	0.7681
GO_BP_EXT	BiLSTM	mutual	1					0.3719	0.7504
GO_BP_EXT	BiLSTM	mutual	2					0.3734	0.7527
GO_BP_EXT	BiLSTM	mutual	3					0.3665	0.7551
GO_BP_EXT	BiLSTM	override	1					0.3752	0.7609
GO_BP_EXT	BiLSTM	override	2					0.3809	0.7597
GO_BP_EXT	BiLSTM	override	3					0.3641	0.7663
GO_CC	BiLSTM	spans-only	1	0.4956	0.6683	0.4998	0.6647	0.4957	0.6664
GO_CC	BiLSTM	spans-only	2	0.5055	0.6586	0.5031	0.6585	0.4891	0.6712
GO_CC	BiLSTM	spans-only	3			0.5062	0.6579	0.5023	0.6600
GO_CC	BiLSTM	spans-first	1	0.3996	0.7491	0.4535	0.7252	0.4256	0.7293
GO_CC	BiLSTM	spans-first	2	0.4175	0.7346	0.4618	0.7152	0.4110	0.7393
GO_CC	BiLSTM	spans-first	3			0.4448	0.7243	0.4482	0.7163
GO_CC	BiLSTM	ids-first	1	0.4440	0.7184	0.4956	0.6959	0.4685	0.6982
GO_CC	BiLSTM	ids-first	2	0.4521	0.7091	0.5032	0.6887	0.4626	0.7020
GO_CC	BiLSTM	ids-first	3			0.4847	0.6941	0.4825	0.6899
GO_CC	BiLSTM	ids-only	1					0.5049	0.6638
GO_CC	BiLSTM	ids-only	2					0.5121	0.6587
GO_CC	BiLSTM	ids-only	3					0.5190	0.6519
GO_CC	BiLSTM	mutual	1					0.5196	0.6574
GO_CC	BiLSTM	mutual	2					0.4977	0.6720
GO_CC	BiLSTM	mutual	3					0.5399	0.6399
GO_CC	BiLSTM	override	1					0.5120	0.6778
GO_CC	BiLSTM	override	2					0.4858	0.6933
GO_CC	BiLSTM	override	3					0.5108	0.6734
GO_CC_EXT	BiLSTM	spans-only	1	0.3111	0.8056	0.3134	0.8034	0.3303	0.7914
GO_CC_EXT	BiLSTM	spans-only	2	0.3149	0.8036	0.3187	0.8003	0.3212	0.7981
GO_CC_EXT	BiLSTM	spans-only	3			0.3139	0.8042	0.3127	0.8033
GO_CC_EXT	BiLSTM	spans-first	1	0.2429	0.8475	0.2907	0.8253	0.2897	0.8196
GO_CC_EXT	BiLSTM	spans-first	2	0.2504	0.8447	0.2928	0.8251	0.2703	0.8332
GO_CC_EXT	BiLSTM	spans-first	3			0.2877	0.8279	0.2724	0.8328
GO_CC_EXT	BiLSTM	ids-first	1	0.2940	0.8078	0.3320	0.7961	0.3222	0.7931
GO_CC_EXT	BiLSTM	ids-first	2	0.2912	0.8141	0.3253	0.8021	0.3023	0.8082
GO_CC_EXT	BiLSTM	ids-first	3			0.3175	0.8064	0.2966	0.8140
GO_CC_EXT	BiLSTM	ids-only	1					0.3908	0.7479
GO_CC_EXT	BiLSTM	ids-only	2					0.3371	0.7839
GO_CC_EXT	BiLSTM	ids-only	3					0.3165	0.8002
GO_CC_EXT	BiLSTM	mutual	1					0.3977	0.7281
GO_CC_EXT	BiLSTM	mutual	2					0.3488	0.7727
GO_CC_EXT	BiLSTM	mutual	3					0.3299	0.7871
GO_CC_EXT	BiLSTM	override	1					0.3581	0.7731
GO_CC_EXT	BiLSTM	override	2					0.3242	0.7972
GO_CC_EXT	BiLSTM	override	3					0.3188	0.8011
GO_MF	BiLSTM	spans-only	1	0.0587	0.9698	0.0373	0.9810	0.0720	0.9627
GO_MF	BiLSTM	spans-only	2	0.0827	0.9569	0.0427	0.9782	0.0720	0.9627
GO_MF	BiLSTM	spans-only	3			0.0667	0.9655	0.0507	0.9740
GO_MF	BiLSTM	spans-first	1	0.0565	0.9707	0.0916	0.9544	0.1387	0.9305
GO_MF	BiLSTM	spans-first	2	0.0627	0.9669	0.1147	0.9435	0.1440	0.9280
GO_MF	BiLSTM	spans-first	3			0.1387	0.9309	0.1120	0.9443
GO_MF	BiLSTM	ids-first	1	0.0565	0.9707	0.0916	0.9544	0.1387	0.9305
GO_MF	BiLSTM	ids-first	2	0.0627	0.9669	0.1147	0.9435	0.1333	0.9330
GO_MF	BiLSTM	ids-first	3			0.1387	0.9309	0.1227	0.9393
GO_MF	BiLSTM	ids-only	1					0.1387	0.9305
GO_MF	BiLSTM	ids-only	2					0.1333	0.9330
GO_MF	BiLSTM	ids-only	3					0.1227	0.9393
GO_MF	BiLSTM	mutual	1					0.1387	0.9305
GO_MF	BiLSTM	mutual	2					0.1333	0.9330
GO_MF	BiLSTM	mutual	3					0.1227	0.9393
GO_MF	BiLSTM	override	1					0.1387	0.9305
GO_MF	BiLSTM	override	2					0.1333	0.9330
GO_MF	BiLSTM	override	3					0.1227	0.9393
GO_MF_EXT	BiLSTM	spans-only	1	0.4952	0.6404	0.5080	0.6387	0.5201	0.6275
GO_MF_EXT	BiLSTM	spans-only	2	0.5004	0.6362	0.5175	0.6305	0.5093	0.6347
GO_MF_EXT	BiLSTM	spans-only	3			0.5177	0.6286	0.5167	0.6309
GO_MF_EXT	BiLSTM	spans-first	1	0.3697	0.7445	0.4701	0.7027	0.4658	0.7043
GO_MF_EXT	BiLSTM	spans-first	2	0.3766	0.7407	0.4238	0.7214	0.4918	0.6973
GO_MF_EXT	BiLSTM	spans-first	3			0.4828	0.7026	0.4768	0.7025
GO_MF_EXT	BiLSTM	ids-first	1	0.4172	0.7123	0.5086	0.6804	0.4781	0.6990
GO_MF_EXT	BiLSTM	ids-first	2	0.4197	0.7110	0.4823	0.6947	0.4978	0.6989
GO_MF_EXT	BiLSTM	ids-first	3			0.5041	0.6830	0.4957	0.6952
GO_MF_EXT	BiLSTM	ids-only	1					0.4868	0.6887
GO_MF_EXT	BiLSTM	ids-only	2					0.5003	0.6925
GO_MF_EXT	BiLSTM	ids-only	3					0.5229	0.6695
GO_MF_EXT	BiLSTM	mutual	1					0.5227	0.6736
GO_MF_EXT	BiLSTM	mutual	2					0.5227	0.6827
GO_MF_EXT	BiLSTM	mutual	3					0.5246	0.6750
GO_MF_EXT	BiLSTM	override	1					0.5592	0.6664
GO_MF_EXT	BiLSTM	override	2					0.5363	0.6823
GO_MF_EXT	BiLSTM	override	3					0.5335	0.6799
MOP	BiLSTM	spans-only	1	0.6292	0.5410	0.6250	0.5455
MOP	BiLSTM	spans-only	2	0.6250	0.5455	0.6292	0.5410
MOP	BiLSTM	spans-only	3			0.6500	0.5185
MOP	BiLSTM	spans-first	1	0.3440	0.7934	0.3691	0.7817
MOP	BiLSTM	spans-first	2	0.3440	0.7923	0.3773	0.7715
MOP	BiLSTM	spans-first	3			0.3566	0.7843
MOP	BiLSTM	ids-first	1	0.3440	0.7934	0.3691	0.7817
MOP	BiLSTM	ids-first	2	0.3440	0.7923	0.3773	0.7715
MOP	BiLSTM	ids-first	3			0.3566	0.7843
MOP_EXT	BiLSTM	spans-only	1	0.8870	0.1758	0.8741	0.1940
MOP_EXT	BiLSTM	spans-only	2	0.8896	0.1721	0.8845	0.1795
MOP_EXT	BiLSTM	spans-only	3			0.8870	0.1758
MOP_EXT	BiLSTM	spans-first	1	0.5376	0.5498	0.5466	0.5539
MOP_EXT	BiLSTM	spans-first	2	0.5365	0.5502	0.5545	0.5446
MOP_EXT	BiLSTM	spans-first	3			0.5533	0.5486
MOP_EXT	BiLSTM	ids-first	1	0.3742	0.7429	0.3916	0.7349
MOP_EXT	BiLSTM	ids-first	2	0.3677	0.7494	0.3967	0.7305
MOP_EXT	BiLSTM	ids-first	3			0.3888	0.7361
NCBITaxon	BiLSTM	spans-only	1	0.2860	0.8087	0.2890	0.8063	0.2830	0.8106
NCBITaxon	BiLSTM	spans-only	2	0.2828	0.8103	0.2861	0.8080	0.2817	0.8113
NCBITaxon	BiLSTM	spans-only	3			0.2850	0.8088	0.2807	0.8120
NCBITaxon	BiLSTM	spans-first	1	0.1158	0.9091	0.1270	0.9033	0.1201	0.9089
NCBITaxon	BiLSTM	spans-first	2	0.1109	0.9138	0.1227	0.9065	0.1195	0.9105
NCBITaxon	BiLSTM	spans-first	3			0.1257	0.9040	0.1267	0.9062
NCBITaxon	BiLSTM	ids-first	1	0.0795	0.9483	0.0851	0.9467	0.0791	0.9517
NCBITaxon	BiLSTM	ids-first	2	0.0697	0.9575	0.0796	0.9510	0.0753	0.9563
NCBITaxon	BiLSTM	ids-first	3			0.0851	0.9459	0.0879	0.9468
NCBITaxon	BiLSTM	ids-only	1					0.0876	0.9476
NCBITaxon	BiLSTM	ids-only	2					0.0905	0.9487
NCBITaxon	BiLSTM	ids-only	3					0.1021	0.9399
NCBITaxon	BiLSTM	mutual	1					0.1087	0.9338
NCBITaxon	BiLSTM	mutual	2					0.0884	0.9447
NCBITaxon	BiLSTM	mutual	3					0.1140	0.9276
NCBITaxon	BiLSTM	override	1					0.1021	0.9392
NCBITaxon	BiLSTM	override	2					0.0820	0.9513
NCBITaxon	BiLSTM	override	3					0.1130	0.9316
NCBITaxon_EXT	BiLSTM	spans-only	1	0.3023	0.7929	0.3020	0.7922	0.3005	0.7940
NCBITaxon_EXT	BiLSTM	spans-only	2	0.3034	0.7915	0.3027	0.7923	0.2988	0.7950
NCBITaxon_EXT	BiLSTM	spans-only	3			0.3012	0.7930	0.2960	0.7967
NCBITaxon_EXT	BiLSTM	spans-first	1	0.1264	0.8996	0.1285	0.8986	0.1344	0.8956
NCBITaxon_EXT	BiLSTM	spans-first	2	0.1271	0.8992	0.1332	0.8959	0.1288	0.8996
NCBITaxon_EXT	BiLSTM	spans-first	3			0.1339	0.8955	0.1275	0.9007
NCBITaxon_EXT	BiLSTM	ids-first	1	0.0753	0.9527	0.0807	0.9505	0.0917	0.9400
NCBITaxon_EXT	BiLSTM	ids-first	2	0.0749	0.9538	0.0822	0.9480	0.0803	0.9508
NCBITaxon_EXT	BiLSTM	ids-first	3			0.0825	0.9484	0.0711	0.9580
NCBITaxon_EXT	BiLSTM	ids-only	1					0.1123	0.9307
NCBITaxon_EXT	BiLSTM	ids-only	2					0.0933	0.9441
NCBITaxon_EXT	BiLSTM	ids-only	3					0.0806	0.9534
NCBITaxon_EXT	BiLSTM	mutual	1					0.1169	0.9190
NCBITaxon_EXT	BiLSTM	mutual	2					0.1089	0.9314
NCBITaxon_EXT	BiLSTM	mutual	3					0.0781	0.9508
NCBITaxon_EXT	BiLSTM	override	1					0.1143	0.9261
NCBITaxon_EXT	BiLSTM	override	2					0.1023	0.9373
NCBITaxon_EXT	BiLSTM	override	3					0.0744	0.9542
PR	BiLSTM	spans-only	1	0.4405	0.7111	0.4799	0.6813	0.4922	0.6701
PR	BiLSTM	spans-only	2	0.4237	0.7246	0.4805	0.6792	0.4906	0.6708
PR	BiLSTM	spans-only	3			0.4669	0.6884	0.5151	0.6484
PR	BiLSTM	spans-first	1	0.4456	0.7136	0.4919	0.6778	0.4869	0.6772
PR	BiLSTM	spans-first	2	0.4268	0.7264	0.4852	0.6831	0.5005	0.6644
PR	BiLSTM	spans-first	3			0.4645	0.6974	0.4922	0.6718
PR	BiLSTM	ids-first	1	0.4955	0.6733	0.5521	0.6270	0.5214	0.6484
PR	BiLSTM	ids-first	2	0.4937	0.6722	0.5713	0.6152	0.5320	0.6368
PR	BiLSTM	ids-first	3			0.5344	0.6368	0.5307	0.6380
PR	BiLSTM	ids-only	1					0.7341	0.4281
PR	BiLSTM	ids-only	2					0.7448	0.4149
PR	BiLSTM	ids-only	3					0.7475	0.4115
PR	BiLSTM	mutual	1					0.6961	0.4765
PR	BiLSTM	mutual	2					0.6946	0.4704
PR	BiLSTM	mutual	3					0.6984	0.4678
PR	BiLSTM	override	1					0.6020	0.5817
PR	BiLSTM	override	2					0.6100	0.5684
PR	BiLSTM	override	3					0.6094	0.5754
PR_EXT	BiLSTM	spans-only	1	0.4250	0.7187	0.4635	0.6857	0.4835	0.6701
PR_EXT	BiLSTM	spans-only	2	0.3951	0.7403	0.4476	0.6981	0.4441	0.7025
PR_EXT	BiLSTM	spans-only	3			0.4343	0.7099	0.4866	0.6683
PR_EXT	BiLSTM	spans-first	1	0.4034	0.7380	0.4456	0.7010	0.4593	0.6885
PR_EXT	BiLSTM	spans-first	2	0.3748	0.7576	0.4353	0.7075	0.4183	0.7220
PR_EXT	BiLSTM	spans-first	3			0.4115	0.7283	0.4586	0.6928
PR_EXT	BiLSTM	ids-first	1	0.4724	0.6850	0.5288	0.6345	0.5266	0.6310
PR_EXT	BiLSTM	ids-first	2	0.4596	0.6942	0.5235	0.6334	0.4930	0.6617
PR_EXT	BiLSTM	ids-first	3			0.5029	0.6576	0.5084	0.6504
PR_EXT	BiLSTM	ids-only	1					0.7271	0.4291
PR_EXT	BiLSTM	ids-only	2					0.7192	0.4421
PR_EXT	BiLSTM	ids-only	3					0.7223	0.4347
PR_EXT	BiLSTM	mutual	1					0.6751	0.4814
PR_EXT	BiLSTM	mutual	2					0.6789	0.4811
PR_EXT	BiLSTM	mutual	3					0.6870	0.4675
PR_EXT	BiLSTM	override	1					0.5900	0.5802
PR_EXT	BiLSTM	override	2					0.5715	0.5962
PR_EXT	BiLSTM	override	3					0.5799	0.5892
SO	BiLSTM	spans-only	1	0.2881	0.8201	0.2878	0.8210	0.2871	0.8217
SO	BiLSTM	spans-only	2	0.2985	0.8128	0.2870	0.8219	0.2993	0.8135
SO	BiLSTM	spans-only	3			0.2864	0.8227	0.2894	0.8205
SO	BiLSTM	spans-first	1	0.1680	0.8946	0.2009	0.8797	0.1836	0.8878
SO	BiLSTM	spans-first	2	0.1799	0.8854	0.2043	0.8762	0.1986	0.8800
SO	BiLSTM	spans-first	3			0.2117	0.8754	0.2075	0.8758
SO	BiLSTM	ids-first	1	0.1706	0.8933	0.2019	0.8793	0.1887	0.8859
SO	BiLSTM	ids-first	2	0.1938	0.8744	0.2174	0.8686	0.2158	0.8693
SO	BiLSTM	ids-first	3			0.2102	0.8778	0.2043	0.8766
SO	BiLSTM	ids-only	1					0.1965	0.8804
SO	BiLSTM	ids-only	2					0.2219	0.8651
SO	BiLSTM	ids-only	3					0.2120	0.8711
SO	BiLSTM	mutual	1					0.2023	0.8758
SO	BiLSTM	mutual	2					0.2221	0.8614
SO	BiLSTM	mutual	3					0.2125	0.8682
SO	BiLSTM	override	1					0.2081	0.8760
SO	BiLSTM	override	2					0.2319	0.8600
SO	BiLSTM	override	3					0.2088	0.8726
SO_EXT	BiLSTM	spans-only	1	0.5660	0.5682	0.5656	0.5700	0.5657	0.5696
SO_EXT	BiLSTM	spans-only	2	0.5674	0.5680	0.5671	0.5681	0.5660	0.5699
SO_EXT	BiLSTM	spans-only	3			0.5666	0.5686	0.5650	0.5701
SO_EXT	BiLSTM	spans-first	1	0.2389	0.8118	0.2613	0.8033	0.2610	0.8029
SO_EXT	BiLSTM	spans-first	2	0.2413	0.8107	0.2729	0.7956	0.2598	0.8044
SO_EXT	BiLSTM	spans-first	3			0.2645	0.8008	0.2560	0.8054
SO_EXT	BiLSTM	ids-first	1	0.1502	0.9011	0.1808	0.8846	0.1765	0.8886
SO_EXT	BiLSTM	ids-first	2	0.1540	0.8996	0.1851	0.8843	0.1717	0.8921
SO_EXT	BiLSTM	ids-first	3			0.1802	0.8866	0.1723	0.8898
SO_EXT	BiLSTM	ids-only	1					0.1781	0.8870
SO_EXT	BiLSTM	ids-only	2					0.1724	0.8912
SO_EXT	BiLSTM	ids-only	3					0.1746	0.8880
SO_EXT	BiLSTM	mutual	1					0.1843	0.8822
SO_EXT	BiLSTM	mutual	2					0.1821	0.8852
SO_EXT	BiLSTM	mutual	3					0.1812	0.8837
SO_EXT	BiLSTM	override	1					0.1886	0.8819
SO_EXT	BiLSTM	override	2					0.1892	0.8827
SO_EXT	BiLSTM	override	3					0.1894	0.8811
UBERON	BiLSTM	spans-only	1	0.4966	0.6606	0.4968	0.6587	0.4758	0.6765
UBERON	BiLSTM	spans-only	2	0.4944	0.6613	0.4866	0.6680	0.4799	0.6725
UBERON	BiLSTM	spans-only	3			0.4896	0.6650	0.4749	0.6769
UBERON	BiLSTM	spans-first	1	0.3277	0.7854	0.3628	0.7690	0.3560	0.7717
UBERON	BiLSTM	spans-first	2	0.3338	0.7785	0.3605	0.7681	0.3465	0.7765
UBERON	BiLSTM	spans-first	3			0.3577	0.7718	0.3471	0.7770
UBERON	BiLSTM	ids-first	1	0.4264	0.7218	0.4655	0.7035	0.4475	0.7111
UBERON	BiLSTM	ids-first	2	0.4364	0.7113	0.4775	0.6939	0.4421	0.7121
UBERON	BiLSTM	ids-first	3			0.4587	0.7078	0.4579	0.7034
UBERON	BiLSTM	ids-only	1					0.4845	0.6766
UBERON	BiLSTM	ids-only	2					0.4720	0.6766
UBERON	BiLSTM	ids-only	3					0.4745	0.6795
UBERON	BiLSTM	mutual	1					0.4918	0.6706
UBERON	BiLSTM	mutual	2					0.5209	0.6553
UBERON	BiLSTM	mutual	3					0.4990	0.6714
UBERON	BiLSTM	override	1					0.4750	0.6964
UBERON	BiLSTM	override	2					0.4925	0.6888
UBERON	BiLSTM	override	3					0.4966	0.6870
UBERON_EXT	BiLSTM	spans-only	1	0.4718	0.6745	0.4662	0.6792	0.4606	0.6841
UBERON_EXT	BiLSTM	spans-only	2	0.4772	0.6705	0.4684	0.6779	0.4595	0.6851
UBERON_EXT	BiLSTM	spans-only	3			0.4695	0.6760	0.4581	0.6861
UBERON_EXT	BiLSTM	spans-first	1	0.3040	0.7970	0.3435	0.7749	0.3294	0.7833
UBERON_EXT	BiLSTM	spans-first	2	0.3172	0.7873	0.3418	0.7786	0.3424	0.7775
UBERON_EXT	BiLSTM	spans-first	3			0.3439	0.7733	0.3247	0.7836
UBERON_EXT	BiLSTM	ids-first	1	0.3789	0.7530	0.4315	0.7251	0.3995	0.7397
UBERON_EXT	BiLSTM	ids-first	2	0.3899	0.7446	0.4382	0.7215	0.4108	0.7357
UBERON_EXT	BiLSTM	ids-first	3			0.4283	0.7240	0.4051	0.7340
UBERON_EXT	BiLSTM	ids-only	1					0.4143	0.7217
UBERON_EXT	BiLSTM	ids-only	2					0.4208	0.7197
UBERON_EXT	BiLSTM	ids-only	3					0.4267	0.7079
UBERON_EXT	BiLSTM	mutual	1					0.4440	0.7045
UBERON_EXT	BiLSTM	mutual	2					0.4438	0.7075
UBERON_EXT	BiLSTM	mutual	3					0.4624	0.6907
UBERON_EXT	BiLSTM	override	1					0.4335	0.7226
UBERON_EXT	BiLSTM	override	2					0.4387	0.7210
UBERON_EXT	BiLSTM	override	3					0.4479	0.7137
CHEBI	BioBERT	spans-only	1	0.5017	0.6607
CHEBI	BioBERT	spans-first	1	0.3413	0.7889
CHEBI	BioBERT	ids-first	1	0.3963	0.7352
CHEBI	BioBERT	ids-only	1	0.4035	0.7285
CHEBI_EXT	BioBERT	spans-only	1	0.4087	0.7178
CHEBI_EXT	BioBERT	spans-first	1	0.2549	0.8181
CHEBI_EXT	BioBERT	ids-first	1	0.2799	0.7962
CHEBI_EXT	BioBERT	ids-only	1	0.283	0.7931
CL	BioBERT	spans-only	1	0.4913	0.6638
CL	BioBERT	spans-first	1	0.2629	0.8338
CL	BioBERT	ids-first	1	0.3429	0.7677
CL	BioBERT	ids-only	1	0.3406	0.7658
CL_EXT	BioBERT	spans-only	1	0.3716	0.7139
CL_EXT	BioBERT	spans-first	1	0.3423	0.7747
CL_EXT	BioBERT	ids-first	1	0.2596	0.8033
CL_EXT	BioBERT	ids-only	1	0.2527	0.8047
GO_BP	BioBERT	spans-only	1	0.7177	0.439
GO_BP	BioBERT	spans-first	1	0.2809	0.8156
GO_BP	BioBERT	ids-first	1	0.3436	0.7623
GO_BP	BioBERT	ids-only	1	0.3417	0.7615
GO_BP_EXT	BioBERT	spans-only	1	0.6897	0.4532
GO_BP_EXT	BioBERT	spans-first	1	0.2875	0.7913
GO_BP_EXT	BioBERT	ids-first	1	0.2695	0.8101
GO_BP_EXT	BioBERT	ids-only	1	0.266	0.8103
GO_CC	BioBERT	spans-only	1	0.4646	0.6904
GO_CC	BioBERT	spans-first	1	0.3438	0.7871
GO_CC	BioBERT	ids-first	1	0.4066	0.7408
GO_CC	BioBERT	ids-only	1	0.4081	0.7369
GO_CC_EXT	BioBERT	spans-only	1	0.2919	0.82
GO_CC_EXT	BioBERT	spans-first	1	0.205	0.8723
GO_CC_EXT	BioBERT	ids-first	1	0.2405	0.8452
GO_CC_EXT	BioBERT	ids-only	1	0.2372	0.8456
GO_MF	BioBERT	spans-only	1	0.0262	0.9867
GO_MF	BioBERT	spans-first	1	0.0192	0.9895
GO_MF	BioBERT	ids-first	1	0.0192	0.9895
GO_MF	BioBERT	ids-only	1	0.0221	0.988
GO_MF_EXT	BioBERT	spans-only	1	0.5021	0.6372
GO_MF_EXT	BioBERT	spans-first	1	0.4345	0.7191
GO_MF_EXT	BioBERT	ids-first	1	0.5167	0.6551
GO_MF_EXT	BioBERT	ids-only	1	0.5123	0.6487
MOP	BioBERT	spans-only	1	0.587	0.5921
MOP	BioBERT	spans-first	1	0.3231	0.8282
MOP	BioBERT	ids-first	1	0.3231	0.8282
MOP	BioBERT	ids-only	1	0.3274	0.8256
MOP_EXT	BioBERT	spans-only	1	0.8162	0.2703
MOP_EXT	BioBERT	spans-first	1	0.4733	0.6198
MOP_EXT	BioBERT	ids-first	1	0.3555	0.7392
MOP_EXT	BioBERT	ids-only	1	0.37	0.7308
NCBITaxon	BioBERT	spans-only	1	0.2698	0.8187
NCBITaxon	BioBERT	spans-first	1	0.1015	0.9155
NCBITaxon	BioBERT	ids-first	1	0.062	0.9565
NCBITaxon	BioBERT	ids-only	1	0.0621	0.9565
NCBITaxon_EXT	BioBERT	spans-only	1	0.2868	0.8031
NCBITaxon_EXT	BioBERT	spans-first	1	0.1087	0.9074
NCBITaxon_EXT	BioBERT	ids-first	1	0.0577	0.9591
NCBITaxon_EXT	BioBERT	ids-only	1	0.0593	0.9582
PR	BioBERT	spans-only	1	0.3153	0.8009
PR	BioBERT	spans-first	1	0.3764	0.77
PR	BioBERT	ids-first	1	0.7248	0.4973
PR	BioBERT	ids-only	1	0.7631	0.4573
PR_EXT	BioBERT	spans-only	1	0.2996	0.8072
PR_EXT	BioBERT	spans-first	1	0.3139	0.7967
PR_EXT	BioBERT	ids-first	1	0.6624	0.5161
PR_EXT	BioBERT	ids-only	1	0.7033	0.4768
SO	BioBERT	spans-only	1	0.2738	0.8263
SO	BioBERT	spans-first	1	0.16	0.8949
SO	BioBERT	ids-first	1	0.1385	0.9092
SO	BioBERT	ids-only	1	0.1358	0.9104
SO_EXT	BioBERT	spans-only	1	0.5537	0.5758
SO_EXT	BioBERT	spans-first	1	0.2098	0.8318
SO_EXT	BioBERT	ids-first	1	0.1044	0.9303
SO_EXT	BioBERT	ids-only	1	0.1036	0.9307
UBERON	BioBERT	spans-only	1	0.4579	0.6882
UBERON	BioBERT	spans-first	1	0.2976	0.7936
UBERON	BioBERT	ids-first	1	0.447	0.6883
UBERON	BioBERT	ids-only	1	0.4459	0.682
UBERON_EXT	BioBERT	spans-only	1	0.4342	0.7027
UBERON_EXT	BioBERT	spans-first	1	0.2726	0.8059
UBERON_EXT	BioBERT	ids-first	1	0.4013	0.7125
UBERON_EXT	BioBERT	ids-only	1	0.3997	0.7103
