# Supplementary material for: Parallel sequence tagging for concept recognition
Source: BMC Bioinformatics. 2022 Mar 24;22(Suppl 1):623. doi: 10.1186/s12859-021-04511-y (PMC8943923; doi:10.1186/s12859-021-04511-y)
Supplement: Supplementary file 2 — Additional file 2.Harmonisation effect. Tabular version of the values presented in Fig. 5. The file is also in .ods format. [file 12859_2021_4511_MOESM2_ESM.ods]

## Sheet: harmonisation
SER	CHEBI	CL	GO_BP	GO_CC	GO_MF	MOP	NCBITaxon	PR	SO	UBERON
spans-only	0.4939	0.5012	0.8230	0.3690	0.0319	0.3861	0.2252	0.3068	0.2908	0.4804
spans-first	0.2492	0.4013	0.2587	0.2817	0.0149	0.1567	0.0944	0.3693	0.1467	0.2790
ids-first	0.3107	0.4377	0.2636	0.3050	0.0149	0.1567	0.0436	0.5993	0.1219	0.3230
ids-only	0.3248	0.4446	0.2688	0.2976	0.0256	0.1386	0.0459	0.6669	0.1206	0.3196
F1	CHEBI	CL	GO_BP	GO_CC	GO_MF	MOP	NCBITaxon	PR	SO	UBERON
spans-only	0.6728	0.6526	0.3007	0.7664	0.9838	0.7607	0.8449	0.8041	0.8171	0.6750
spans-first	0.8528	0.7526	0.8297	0.8219	0.9904	0.9188	0.9211	0.7745	0.9033	0.8177
ids-first	0.7885	0.7154	0.8247	0.8027	0.9904	0.9188	0.9744	0.5737	0.9217	0.7809
ids-only	0.7791	0.7062	0.8215	0.8041	0.9849	0.9307	0.9729	0.5191	0.9223	0.7800
SER	CHEBI_EXT	CL_EXT	GO_BP_EXT	GO_CC_EXT	GO_MF_EXT	MOP_EXT	NCBITaxon_EXT	PR_EXT	SO_EXT	UBERON_EXT
spans-only	0.4140	0.3474	0.7429	0.1926	0.4727	0.6432	0.2388	0.3130	0.5597	0.4508
spans-first	0.2289	0.4268	0.2948	0.1486	0.4135	0.3965	0.1002	0.3154	0.2294	0.2537
ids-first	0.2361	0.2937	0.2153	0.1509	0.4108	0.1713	0.0460	0.5572	0.0908	0.2907
ids-only	0.2336	0.2777	0.2015	0.1404	0.3797	0.1459	0.0459	0.5930	0.0899	0.2841
F1	CHEBI_EXT	CL_EXT	GO_BP_EXT	GO_CC_EXT	GO_MF_EXT	MOP_EXT	NCBITaxon_EXT	PR_EXT	SO_EXT	UBERON_EXT
spans-only	0.7236	0.7153	0.3775	0.8840	0.6676	0.4500	0.8332	0.7951	0.5609	0.6983
spans-first	0.8459	0.7191	0.7717	0.9073	0.7139	0.6898	0.9140	0.7817	0.8102	0.8315
ids-first	0.8365	0.7848	0.8442	0.9031	0.7140	0.9082	0.9704	0.5627	0.9415	0.7977
ids-only	0.8365	0.7926	0.8506	0.9088	0.7253	0.9234	0.9699	0.5285	0.9419	0.7995
